# Supplementary material for: Hierarchical Individual Naturalistic Functional Brain Networks with Group Consistency Uncovered by a Two-Stage NAS-Volumetric Sparse DBN Framework
Source: eNeuro. 2022 Sep 7;9(5):ENEURO.0200-22.2022. doi: 10.1523/ENEURO.0200-22.2022 (PMC9463984; doi:10.1523/ENEURO.0200-22.2022)
Supplement: Extended Data 1 — The code of two-stage NAS-vsDBN framework. Download Extended Data 1, ZIP file. [file enu-eN-MNT-0200-22-s02.zip]

Archive with 8 entries (7 files):
- Excended Data1/
- Excended Data1/eval.pbtxt
- Excended Data1/input.pbtxt
- Excended Data1/model_layer1.pbtxt
- Excended Data1/model_layer2.pbtxt
- Excended Data1/model_layer3.pbtxt
- Excended Data1/run.sh
- Excended Data1/train.pbtxt
