# Supplementary material for: Hierarchical Individual Naturalistic Functional Brain Networks with Group Consistency Uncovered by a Two-Stage NAS-Volumetric Sparse DBN Framework
Source: eNeuro. 2022 Sep 7;9(5):ENEURO.0200-22.2022. doi: 10.1523/ENEURO.0200-22.2022 (PMC9463984; doi:10.1523/ENEURO.0200-22.2022)
Supplement: Extended Data 1 — The code of two-stage NAS-vsDBN framework. Download Extended Data 1, ZIP file. [file enu-eN-MNT-0200-22-s02.zip › Excended Data1/input.pbtxt]

###Enter input data path and dimension
###The input data of the code is a two-dimensional numpy array with dimension (309070831)
#Input_data_Path: You should enter the path where the input data is located
name: "rbm"
gpu_memory: "12G"  
main_memory: "20G"
data {
  name: "nfMRI"
  file_pattern: "Input_data_Path"  
  size:3090   dimensions:70831 }
