# Supplementary material for: Hierarchical Individual Naturalistic Functional Brain Networks with Group Consistency Uncovered by a Two-Stage NAS-Volumetric Sparse DBN Framework
Source: eNeuro. 2022 Sep 7;9(5):ENEURO.0200-22.2022. doi: 10.1523/ENEURO.0200-22.2022 (PMC9463984; doi:10.1523/ENEURO.0200-22.2022)
Supplement: Extended Data 1 — The code of two-stage NAS-vsDBN framework. Download Extended Data 1, ZIP file. [file enu-eN-MNT-0200-22-s02.zip › Excended Data1/model_layer1.pbtxt]

###First layer model training
name: "nfMRI_rbm_layer1"
model_type: DBM
layer {
  name: "input_layer"
  dimensions: 70831   #！！！
  param {
    name: "bias"
    initialization: CONSTANT
  }
  is_input: true
  loss_function: SQUARED_LOSS
  hyperparams {
    sparsity: false
	activation: LINEAR
  }
  data_field {
    train: "nfMRI"
  }
  performance_stats {
    compute_error: true
  }
}
layer {
  name: "hidden1"
  dimensions: %dim1%
  param {
    name: "bias"
    initialization: CONSTANT
	}
  performance_stats {
    compute_sparsity: true
  }
  hyperparams {
  activation: LOGISTIC
  }
}
edge {
  node1: "input_layer"
  node2: "hidden1"
  directed: false
  param {
    name: "weight"
    initialization: DENSE_GAUSSIAN_SQRT_FAN_IN
    sigma: 1.0
  }
}
hyperparams {
  base_epsilon: %base1%
  epsilon_decay: INVERSE_T
  epsilon_decay_half_life: 2000
  initial_momentum: 0.5
  final_momentum: 0.9
  momentum_change_steps: 3000
  sparsity: true
  sparsity_target: %sp1%
  sparsity_cost: 0.1
  sparsity_damping: 0.9
  dropout: false
  dropout_prob: 0.1
  apply_weight_norm: false
  weight_norm: 0.09
  apply_l1_decay: true
  l1_decay: %l1_1%
  apply_l2_decay: false
  l2_decay: %l2_1%
  activation: LOGISTIC
  gibbs_steps: 1
}
