# Supplementary material for: Hierarchical Individual Naturalistic Functional Brain Networks with Group Consistency Uncovered by a Two-Stage NAS-Volumetric Sparse DBN Framework
Source: eNeuro. 2022 Sep 7;9(5):ENEURO.0200-22.2022. doi: 10.1523/ENEURO.0200-22.2022 (PMC9463984; doi:10.1523/ENEURO.0200-22.2022)
Supplement: Extended Data 1 — The code of two-stage NAS-vsDBN framework. Download Extended Data 1, ZIP file. [file enu-eN-MNT-0200-22-s02.zip › Excended Data1/run.sh]

#!/bin/bash
#Layer1_Result：You should enter the path where the layer1 training results are located
#Layer2_Result：You should enter the path where the layer2 training results are located
#Layer3_Result：You should enter the path where the layer3 training results are located
#Layer1_Output: You should enter the path where the layer1 training outputs are located
#Layer2_Output: You should enter the path where the layer2 training outputs are located
#Layer3_Output: You should enter the path where the layer3 training outputs are located
#Train_Path: You should enter the path where the trainer.py file is located (The trainer.py file is a function of the deepnet framework)
#Write_Path: You should enter the path where the write_model_to_mat.py file is located (The write_model_to_mat.py file is a function of the deepnet framework)
train='Train_Path'
write='Write_Path'

echo "start train layer1..."
$train  ./model_layer1.pbtxt ./train.pbtxt ./eval.pbtxt ||exit    #!!!
echo "start write layer1 to mat file"
$write 'Layer1_Result' 'Layer1_Output' ||exit    #!!!

echo "start train layer2..."
$train  ./model_layer2.pbtxt ./train.pbtxt ./eval.pbtxt ||exit    #!!!
echo "start write layer2 to mat file"
$write 'Layer2_Result' 'Layer2_Output' ||exit    #!!!

echo "start train layer3..."
$train  ./model_layer3.pbtxt ./train.pbtxt ./eval.pbtxt ||exit    #!!!
echo "start write layer2 to mat file"
$write 'Layer3_Result' 'Layer3_Output' ||exit    #!!!
