# Supplementary material for: Hierarchical Individual Naturalistic Functional Brain Networks with Group Consistency Uncovered by a Two-Stage NAS-Volumetric Sparse DBN Framework
Source: eNeuro. 2022 Sep 7;9(5):ENEURO.0200-22.2022. doi: 10.1523/ENEURO.0200-22.2022 (PMC9463984; doi:10.1523/ENEURO.0200-22.2022)
Supplement: Extended Data 1 — The code of two-stage NAS-vsDBN framework. Download Extended Data 1, ZIP file. [file enu-eN-MNT-0200-22-s02.zip › Excended Data1/train.pbtxt]

###Training algorithm and parameter setting
#Input_Path: You should enter the path where the input.pbtxt file is located
#Result_Path: You should enter the path where the each layer training results are located
optimizer: CD
stopcondition {
  all_processed: false
  steps: 3000000}
train: true
batchsize: %batchsize%
data_proto: "Input_Path"
eval_after: 1000
show_after: 2000
checkpoint_after: 100000
checkpoint_directory: "Result_Path"    #!!!
randomize: true
